# Supplementary material for: Exploring Inflammatory Asthma Phenotypes: Proteomic Signatures in Serum and Induced Sputum
Source: Int J Mol Sci. 2024 Mar 20;25(6):3501. doi: 10.3390/ijms25063501 (PMC10971300; doi:10.3390/ijms25063501)
Supplement: Supplementary file 1 [file ijms-25-03501-s001.zip]

Archive with 1 entries (1 files):
- ijms-2874838-supplementary.pdf
